# Supplementary material for: Angiographic Characteristics of the Vein of Marshall in Patients with and without Atrial Fibrillation
Source: J Clin Med. 2022 Sep 14;11(18):5384. doi: 10.3390/jcm11185384 (PMC9502660; doi:10.3390/jcm11185384)
Supplement: Supplementary file 1 [file jcm-11-05384-s001.zip]

Archive with 1 entries (1 files):
- jcm-1890277-supplementary.pdf
